# Supplementary material for: Oral Behaviors, Anxiety, and Depression in Temporomandibular Disorders: A Conceptual Narrative Review Within the DC/TMD Axis II Framework
Source: Medicina (Kaunas). 2026 May 20;62(5):999. doi: 10.3390/medicina62050999 (PMC13208302; doi:10.3390/medicina62050999)
Supplement: Supplementary file 1 [file medicina-62-00999-s001.zip]

Archive with 1 entries (1 files):
- medicina-4291961-supplementary.pdf
